# Supplementary material for: Impact of the Transboundary Interference Inhibitor on RNAi and the Baculovirus Expression System in Insect Cells
Source: Insects. 2024 May 21;15(6):375. doi: 10.3390/insects15060375 (PMC11203448; doi:10.3390/insects15060375)
Supplement: Supplementary file 1 [file insects-15-00375-s001.zip]

Archive with 1 entries (1 files):
- insects-2980370-supplementary.pdf
